# Supplementary material for: Oxidized LDL‐dependent pathway as new pathogenic trigger in arrhythmogenic cardiomyopathy
Source: EMBO Mol Med. 2021 Aug 2;13(9):e14365. doi: 10.15252/emmm.202114365 (PMC8422076; doi:10.15252/emmm.202114365)
Supplement: Supplementary file 3 — Source Data for Expanded View/Appendix [file EMMM-13-e14365-s008.zip]

Archive with 29 entries (28 files):
- EMM-2021-14365-V3-Figure_S7_Source_Data-sd(1).xlsx
- __MACOSX/
- __MACOSX/._EMM-2021-14365-V3-Figure_S7_Source_Data-sd(1).xlsx
- EMM-2021-14365-V3-Figure_S4_Source_Data-sd(1).xlsx
- __MACOSX/._EMM-2021-14365-V3-Figure_S4_Source_Data-sd(1).xlsx
- EMM-2021-14365-V3-Figure_S9_Source_Data-sd.xlsx
- __MACOSX/._EMM-2021-14365-V3-Figure_S9_Source_Data-sd.xlsx
- EMM-2021-14365-V3-Figure_S4_Source_Data-sd.xlsx
- __MACOSX/._EMM-2021-14365-V3-Figure_S4_Source_Data-sd.xlsx
- EMM-2021-14365-V3-Figure_S5_Source_Data-sd(1).xlsx
- __MACOSX/._EMM-2021-14365-V3-Figure_S5_Source_Data-sd(1).xlsx
- EMM-2021-14365-V3-Figure_S5_Source_Data-sd.xlsx
- __MACOSX/._EMM-2021-14365-V3-Figure_S5_Source_Data-sd.xlsx
- EMM-2021-14365-V3-Figure_S10_Source_Data-sd(1).xlsx
- __MACOSX/._EMM-2021-14365-V3-Figure_S10_Source_Data-sd(1).xlsx
- EMM-2021-14365-V3-Figure_S6_Source_Data-sd.xlsx
- __MACOSX/._EMM-2021-14365-V3-Figure_S6_Source_Data-sd.xlsx
- EMM-2021-14365-V3-Figure_S7_Source_Data-sd.xlsx
- __MACOSX/._EMM-2021-14365-V3-Figure_S7_Source_Data-sd.xlsx
- EMM-2021-14365-V3-Figure_S10_Source_Data-sd.xlsx
- __MACOSX/._EMM-2021-14365-V3-Figure_S10_Source_Data-sd.xlsx
- EMM-2021-14365-V3-Figure_S11_Source_Data-sd.xlsx
- __MACOSX/._EMM-2021-14365-V3-Figure_S11_Source_Data-sd.xlsx
- EMM-2021-14365-V3-Figure_S3_Source_Data-sd.xlsx
- __MACOSX/._EMM-2021-14365-V3-Figure_S3_Source_Data-sd.xlsx
- EMM-2021-14365-V3-Figure_S12_Source_Data-sd.xlsx
- __MACOSX/._EMM-2021-14365-V3-Figure_S12_Source_Data-sd.xlsx
- EMM-2021-14365-V3-Figure_S2_Source_Data-sd.xlsx
- __MACOSX/._EMM-2021-14365-V3-Figure_S2_Source_Data-sd.xlsx
