# Supplementary material for: Oxidized LDL‐dependent pathway as new pathogenic trigger in arrhythmogenic cardiomyopathy
Source: EMBO Mol Med. 2021 Aug 2;13(9):e14365. doi: 10.15252/emmm.202114365 (PMC8422076; doi:10.15252/emmm.202114365)
Supplement: Supplementary file 3 — Source Data for Expanded View/Appendix [file EMMM-13-e14365-s008.zip › EMM-2021-14365-V3-Figure_S4_Source_Data-sd(1).xlsx]

## Sheet: Figure S4
RAW DATA
Oxidized LDL-dependent pathway as new pathogenic trigger in Arrhythmogenic Cardiomyopathy
Fig. S4A			Fig. S4B
Scramble	PKP2 shRNA		Scramble AM	Scramble AM+oxLDL	PKP2 shRNA AM	PKP2 shRNA AM+oxLDL
1.33574	0.633826		1.068	0.808	4.171	7.725
1.2839	0.730972		0.989	1.718	4.219	8.931
1.29736	0.69274		0.943	0.549	3.93	6.623
