# Supplementary material for: Oxidized LDL‐dependent pathway as new pathogenic trigger in arrhythmogenic cardiomyopathy
Source: EMBO Mol Med. 2021 Aug 2;13(9):e14365. doi: 10.15252/emmm.202114365 (PMC8422076; doi:10.15252/emmm.202114365)
Supplement: Supplementary file 3 — Source Data for Expanded View/Appendix [file EMMM-13-e14365-s008.zip › EMM-2021-14365-V3-Figure_S9_Source_Data-sd.xlsx]

## Sheet: Figure S9
RAW DATA
Oxidized LDL-dependent pathway as new pathogenic trigger in Arrhythmogenic Cardiomyopathy
Fig. S9B															Fig. S9C
PPARγ					MDA					CD36					PPARγ			MDA			CD36
WT CD	WT HFD	Pkp2+/- CD	Pkp2+/- HFD		WT CD	WT HFD	Pkp2+/- CD	Pkp2+/- HFD		WT CD	WT HFD	Pkp2+/- CD	Pkp2+/- HFD		Pkp2+/- HFD	Pkp2+/- HFD+atorva		Pkp2+/- HFD	Pkp2+/- HFD+atorva		Pkp2+/- HFD	Pkp2+/- HFD+atorva
0.994463	17.5234	34.3118	36.8397		2.42604	7.80576	30.5532	28.0957		1.98712	17.4558	9.09671	18.065		36.8397	4.43464		28.0957	0.516713		18.065	0.608603
1.76569	18.2257	30.3735	34.2684		0.761156	12.1845	15.4369	58.3165		0.772362	12.7884	8.15421	22.1331		34.2684	11.3517		58.3165	0.978995		22.1331	0.528364
0.315446	25.0407	3.43303	51.1338		0.234486	15.6597	9.63409	31.3247		0.401121	16.5626	4.57383	20.1179		51.1338	1.49805		31.3247	0.264256		20.1179	0.107632
0.924397					0.578323					0.839393						1.24843			3.31142			0.687545
