# Supplementary material for: Oxidized LDL‐dependent pathway as new pathogenic trigger in arrhythmogenic cardiomyopathy
Source: EMBO Mol Med. 2021 Aug 2;13(9):e14365. doi: 10.15252/emmm.202114365 (PMC8422076; doi:10.15252/emmm.202114365)
Supplement: Supplementary file 3 — Source Data for Expanded View/Appendix [file EMMM-13-e14365-s008.zip › EMM-2021-14365-V3-Figure_S5_Source_Data-sd(1).xlsx]

## Sheet: Figure S5
RAW DATA
Oxidized LDL-dependent pathway as new pathogenic trigger in Arrhythmogenic Cardiomyopathy
Fig. S5A					Fig. S5B					Fig. S5C
HC GM	HC AM+rosi	ACM GM	ACM AM+rosi		HC GM	HC AM+rosi	ACM GM	ACM AM+rosi		HC GM	HC AM+rosi	ACM GM	ACM AM+rosi
1.12565	14.4185	4.54931	19.7422		0.736842	2.9386	10.8158	3.44737		0.674501	2.77385	0.261335	8.06996
0.880824	6.18009	0.83884	16.6022		0.403509	2.6	3.64912	3.19883		2.4343	3.44301	0.286738	6.99515
0.795699	8.09008	1.84192	35.0224		0.684211	1.19298	4.68421	7		1.43071	2.37766	1.11467	2.93766
1.19783	12.8339	3.70901	12.2635		2.17544	1.51053	5.70176	7.19298		0.289516	0.175594	1.00408	4.93375
		0.945647	36.4557			1.68421		6.73333		0.170973	0.582484	0.291324	1.28314
						4.74561		9.0193				0.162307	0.124793
												0.627215	1.53627
