# Supplementary material for: Oxidized LDL‐dependent pathway as new pathogenic trigger in arrhythmogenic cardiomyopathy
Source: EMBO Mol Med. 2021 Aug 2;13(9):e14365. doi: 10.15252/emmm.202114365 (PMC8422076; doi:10.15252/emmm.202114365)
Supplement: Supplementary file 3 — Source Data for Expanded View/Appendix [file EMMM-13-e14365-s008.zip › EMM-2021-14365-V3-Figure_S10_Source_Data-sd(1).xlsx]

## Sheet: Figure S10
RAW DATA
Oxidized LDL-dependent pathway as new pathogenic trigger in Arrhythmogenic Cardiomyopathy
Fig. S10B
diastolic area						wall thickness
WT CD	WT HFD	Pkp2+/- CD	Pkp2+/- HFD	Pkp2+/- HFD + ATORVA		WT CD	WT HFD	Pkp2+/- CD	Pkp2+/- HFD	Pkp2+/- HFD + ATORVA
1034622	2094699	1633579	4076288	1405731		668	458	510	481	379
1752320	1181550	536604	1852166	151079		434	417	634	661	280
783340	2023239	2383976	2689523	1661387		501	741	467	603	719
905073	708444	505530	4643836	1894398		534	482	529	573	653
662599	2239766	1248635	1278700	2280538		485	588	572	555	475
1239362	517584	1263119	1364473	4008075		394	604	551	640	767
860187	2856587	1010934	2607117	2136323		609	719	554	560	566
1045711	991072	2141396	1185733	1927854		403	564	408	448	573
2048367	1380979	1269408				459	518	514
	1266247						683
