# Supplementary material for: Oxidized LDL‐dependent pathway as new pathogenic trigger in arrhythmogenic cardiomyopathy
Source: EMBO Mol Med. 2021 Aug 2;13(9):e14365. doi: 10.15252/emmm.202114365 (PMC8422076; doi:10.15252/emmm.202114365)
Supplement: Supplementary file 3 — Source Data for Expanded View/Appendix [file EMMM-13-e14365-s008.zip › EMM-2021-14365-V3-Figure_S6_Source_Data-sd.xlsx]

## Sheet: Figure S6
RAW DATA
Oxidized LDL-dependent pathway as new pathogenic trigger in Arrhythmogenic Cardiomyopathy
Fig. S6A			Fig. S6B			Fig. S6C			Fig. S6D			Fig. S6D
WT	Pkp2+/-		WT	Pkp2+/-		WT	Pkp2+/-		WT	Pkp2+/-		RV EF %			LV EF %
0	0.0257412		1.19563	1.08686		0.11938	0.074798		1.04723	5.77302		WT	Pkp2+/-		WT	Pkp2+/-
0.0376973	0.0175765		0.763183	4.55937		0.189433	0.102991		0.348934	0.080987		80.56	92.536		92.594	79.704
0.002514	0		3.81494	9.87429		3.87473	3.87233		0.625322	0.11539		79.91	85.271		86.018	82.637
0.023614	0.016584		0.44589	5.16944		4.06413	6.44885		2.61266	2.26014		88.144	85.998		83.377	82.303
0.00977872	0.0117129		0.667445	6.61408		0.151492	1.44884		0.359095	4.32478		79.965	81.97		89.62	84.602
0.037288	0.064962		0.290315	4.54538		0.148188	0.01902		0.366361	0.07923		89.927	78.565		76.69	80.48
0.049932	0.053029		0.684348	9.60769		0.0979729	0.105038		0.629424	0.117655		85.754	88.756		83.68	84.09
0.07489	0.046752		0.444557	4.83418		0.245099	0.03242		2.65073	2.16474		86.277	93.104		79.75	84.75
0.02886	0.0496		0.693692	6.19141		0.109572	0.224867		0.360242	4.34082		92.092	89.336		78.5	81.65
												93.007	86.727		80.2	79.9
