# Supplementary material for: Oxidized LDL‐dependent pathway as new pathogenic trigger in arrhythmogenic cardiomyopathy
Source: EMBO Mol Med. 2021 Aug 2;13(9):e14365. doi: 10.15252/emmm.202114365 (PMC8422076; doi:10.15252/emmm.202114365)
Supplement: Supplementary file 3 — Source Data for Expanded View/Appendix [file EMMM-13-e14365-s008.zip › EMM-2021-14365-V3-Figure_S11_Source_Data-sd.xlsx]

## Sheet: Figure S11
RAW DATA
Oxidized LDL-dependent pathway as new pathogenic trigger in Arrhythmogenic Cardiomyopathy
Fig. S11A															Fig. S11B
QRSp					TAD					QRS amplitude					CX43
WT CD	WT HFD	Pkp2+/- CD	Pkp2+/- HFD		WT CD	WT HFD	Pkp2+/- CD	Pkp2+/- HFD		WT CD	WT HFD	Pkp2+/- CD	Pkp2+/- HFD		WT CD	WT HFD	Pkp2+/- CD	Pkp2+/- HFD
16.1	16.67	16.46	20.68		6.33	6.18	6.81	6.74		1277	979.168	1162.76	752.208		0.747036	1.58864	1.6406	1.20574
17.13	16.39	18.21	17.59		6.29	7.21	8.71	8.83		774.264	849.449	1474.31	1221.65		1.91394	0.419145	1.20352	0.619486
15.16	16.7	15.35	17.46		6.46	6.3	6.55	8.71		1386.54	1357.65	1314.72	836.681		0.823949	1.29267	0.109178	1.20799
16.7	15.5	16.67	18.13		8.4	8.75	7.36	11.59		1523.04	944.219	1310.14	725.552		0.753212	0.676451	0.703873	0.475965
19.63	15.42	16.04	19.74		10.79	6.06	6.67	8.43		1645.83	981.124	1595.03	925.553		0.76676	1.42337	1.58098	0.499622
14.01	17.6	16.39	17.95		4.82	6.94	7.5	10.73		2211.36	904.311	820.748	1072.05		0.804649	1.39822	1.20014	0.086163
15.19	15.26	15.22	20.08		6.81	8.14	6.67	9.29		1458.16	1164.7	2162.01	688.796		1.01723	1.22291	1.24445	0.049357
14.48	15.37	14.95	19.43		6.19	7.28	6.61	8.46		1261.66	1600.73	1436.22	642.339		1.51735	0.401438	1.2908	0.310035
16.26	16.4	16.7	20.15		7.58	5.51	8.4	9.77		812.929	1333.09	1451.54	730.141		0.655872	0.341254	1.1476	0.189102
	15.91		16.81			6.92		9.89			806.268		699.528			0.269123		0.102591
