# Supplementary material for: Oxidized LDL‐dependent pathway as new pathogenic trigger in arrhythmogenic cardiomyopathy
Source: EMBO Mol Med. 2021 Aug 2;13(9):e14365. doi: 10.15252/emmm.202114365 (PMC8422076; doi:10.15252/emmm.202114365)
Supplement: Supplementary file 3 — Source Data for Expanded View/Appendix [file EMMM-13-e14365-s008.zip › EMM-2021-14365-V3-Figure_S3_Source_Data-sd.xlsx]

## Sheet: Figure S3
RAW DATA
Oxidized LDL-dependent pathway as new pathogenic trigger in Arrhythmogenic Cardiomyopathy
Fig. S3A
Free cholesterol			Triglycerides			Cholesteryl esters			Free fatty acids
HC	ACM		HC	ACM		HC	ACM		HC	ACM
8.74035	15.2469		17.63	46.0128		12.7119	25.8579		5.72082	13.0529
7.47745	13.4862		16.9507	48.1165		19.5543	60.0113		8.32782	7.58932
11.1147	9.70727		27.6242	19.7958		11.3643	16.2829		8.08608	6.0229
5.6206	11.076		12.3517	27.5707		25.8665	26.3052		9.45167	12.8049
	10.2441			34.6356			32.0324			7.39737
