# Supplementary material for: Oxidized LDL‐dependent pathway as new pathogenic trigger in arrhythmogenic cardiomyopathy
Source: EMBO Mol Med. 2021 Aug 2;13(9):e14365. doi: 10.15252/emmm.202114365 (PMC8422076; doi:10.15252/emmm.202114365)
Supplement: Supplementary file 3 — Source Data for Expanded View/Appendix [file EMMM-13-e14365-s008.zip › EMM-2021-14365-V3-Figure_S12_Source_Data-sd.xlsx]

## Sheet: Figure S12
RAW DATA
Oxidized LDL-dependent pathway as new pathogenic trigger in Arrhythmogenic Cardiomyopathy
Fig. S12A									Fig. S12B
QRSp			TAD			QRS amplitude			CX43
Pkp2+/- HFD	Pkp2+/- HFD+atorva		Pkp2+/- HFD	Pkp2+/- HFD+atorva		Pkp2+/- HFD	Pkp2+/- HFD+atorva		Pkp2+/- HFD	Pkp2+/- HFD+atorva
20.68	15.45		9.89	7.11		752.208	1506.55		1.20574	2.18522
17.59	11.33		9.77	4.21		1221.65	1707.71		0.619486	0.748589
17.46	14.67		8.46	6.67		836.681	637.745		1.20799	2.58321
18.13	14.54		9.29	4.12		725.552	1145.6		0.475965	0.585969
19.74	13.83		10.73	5.46		925.553	904.312		0.499622	0.84416
17.95	15.09		8.43	6.94		1072.05	1341.55		0.086163	0.861212
20.08	15.03		11.59	6.91		688.796	1384.14		0.049357	0.688371
19.43	13.03		8.71	5.23		642.339	1175.76		0.310035	0.516548
20.15	13.06		8.83	5.55		730.141	1419.57		0.189102	0.60583
16.81			6.74			699.528			0.102591
