# Supplementary material for: Oxidized LDL‐dependent pathway as new pathogenic trigger in arrhythmogenic cardiomyopathy
Source: EMBO Mol Med. 2021 Aug 2;13(9):e14365. doi: 10.15252/emmm.202114365 (PMC8422076; doi:10.15252/emmm.202114365)
Supplement: Supplementary file 3 — Source Data for Expanded View/Appendix [file EMMM-13-e14365-s008.zip › EMM-2021-14365-V3-Figure_S2_Source_Data-sd.xlsx]

## Sheet: Figure S2
RAW DATA
Oxidized LDL-dependent pathway as new pathogenic trigger in Arrhythmogenic Cardiomyopathy
Fig. S2A			Fig. S2B			Fig. S2C
HC	ACM		PKP2 mut	Other		PKP2 mut	Other desmosomal mut	Non desmosomal mut	Gene elusive
83.0769	127.69		127.69	86.15		127.69	112.31	598.8	86.15
35.3846	30.77		30.77	364.62		30.77	52.63	163.08	364.62
67.6923	146.15		146.15	103.08		146.15	105.72	176.92	103.08
23.6718	181.54		181.54	105.72		181.54	73.85	755.38	31.81
58.46	75.36		75.36	31.81		75.36	44.37	55.38	95.38
53.8462	754.55		754.55	95.38		754.55	95.33		20.54
96.5802	1281.88		1281.88	20.54		1281.88	246.15		226.19
75.3846	416.98		416.98	72.61		416.98	186.93		148.73
43.0867	226.15		226.15	55.38		226.15	72.61		113.96
18.6615	46.84		46.84	226.19		46.84			46.15
83.7952	86.15		86.15	148.73		86.15			2129.23
29.3084	41.21		41.21	113.96		41.21			110.77
86.2	81.54		81.54	46.15		81.54			248.93
38.0764	75.38		75.38	2129.23		75.38			226.19
27.6923	27.43		452.68	186.93		452.68			148.73
39.9552	17.41		17.41	110.77		17.41			113.96
92.3077	18.04		18.04	248.93		18.04			120
46.2181	73.85		73.85	226.19		73.85			78.46
49.3495	86.15		27.43	148.73		27.43			54.99
128.261	364.62		84.62	113.96		84.62			89.23
19.9141	103.08			598.8					222.06
35.3846	105.72			52.63					132.31
26.8032	31.81			120					215.38
58.1175	95.38			78.46					16.16
60	20.54			54.99					29.31
72.3077	72.61			89.23					278.46
138.462	55.38			112.31					153.85
69.8518	226.19			246.15					475.38
101.534	148.73			222.06					144.54
71.2293	113.96			132.31					564.62
167.652	46.15			755.38					72.31
100.156	2129.23			215.38
56.7659	186.93			16.16
82.249	110.77			29.31
107.732	248.93			278.46
57.4546	226.19			153.85
	148.73			475.38
	113.96			144.54
	598.8			564.62
	52.63			72.31
	120			44.37
	78.46			95.33
	54.99			163.08
	89.23			176.92
	112.31
	246.15
	222.06
	132.31
	755.38
	215.38
	16.16
	29.31
	278.46
	153.85
	475.38
	144.54
	564.62
	72.31
	44.37
	95.33
	163.08
	176.92
