# Supplementary material for: Oxidized LDL‐dependent pathway as new pathogenic trigger in arrhythmogenic cardiomyopathy
Source: EMBO Mol Med. 2021 Aug 2;13(9):e14365. doi: 10.15252/emmm.202114365 (PMC8422076; doi:10.15252/emmm.202114365)
Supplement: Supplementary file 5 — Source Data for Figure 1 [file EMMM-13-e14365-s003.xlsx]

## Sheet: Figure 1
RAW DATA
Oxidized LDL-dependent pathway as new pathogenic trigger in Arrhythmogenic Cardiomyopathy
Fig. 1A (ng/ml)			Fig. 1B (ng/ml)			Fig. 1C (ng/ml)				Fig. 1D			Fig. 1E
HC	ACM		Mut carrier NON ACM	Mut carrier ACM		HC	PKP2 mut	Other		HC	ACM		HC	ACM
83.0769	278.462		44.9655	417		83.0769	416.979	38.46		3.15	65.96		1.81864	20.6424
35.3846	416.979		11.7724	754.5		35.3846	226.154	16.16		0.27	31.99		1.56209	13.9743
67.6923	226.154		26.8033	998.462		67.6923	46.8444	29.31		0.27	29.89		0.198975	10.7565
23.6718	153.846		183.077	81.5385		23.6718	86.1539	95.38		0.31	17.14		0.420297	13.5102
58.46	31.1872		34.945	71.2293		58.46	30.7692	31.81
53.8462	27.4295		92.4901	65.7194		53.8462	41.2078	89.23
96.5802	20.5404		86.3814	303.332		96.5802	81.5385	215.38
75.3846	46.8444		49.1898			75.3846	127.692	132.31
43.0867	86.1538		73.2955			43.0867	452.677	20.54
18.6616	38.4615					18.6615	75.3846	153.85
83.7952	30.7692					83.7952	84.62	103.08
29.3084	215.385					29.3084		278.46
86.2	132.308					86.2		86.15
38.0764	41.2078					38.0764		364.62
27.6923	81.5385					27.6923		475.38
39.9552	103.077					39.9552		163.08
92.3077	127.692					92.3077		176.92
46.2181	209.231					46.2181		105.72
49.3495	452.677					49.3495		112.31
128.261	16.1564					128.261		246.15
19.9141	29.3084					19.9141		72.61
35.3846	95.3846					35.3846		55.38
26.8033	105.715					26.8032
58.1175	31.8135					58.1175
60	163.077					60
72.3077	89.2308					72.3077
138.462	50.6021					138.462
69.8518	176.923					69.8518
101.534	75.3846					101.534
71.2293	55.3846					71.2293
167.652	112.308					167.652
100.156	86.1538					100.156
56.7659	364.615					56.7659
82.249	246.154					82.249
107.732	72.6068					107.732
57.4546	475.385					57.4546
