# Supplementary material for: Oxidized LDL‐dependent pathway as new pathogenic trigger in arrhythmogenic cardiomyopathy
Source: EMBO Mol Med. 2021 Aug 2;13(9):e14365. doi: 10.15252/emmm.202114365 (PMC8422076; doi:10.15252/emmm.202114365)
Supplement: Supplementary file 6 — Source Data for Figure 2 [file EMMM-13-e14365-s010.xlsx]

## Sheet: Figure 2
RAW DATA
Oxidized LDL-dependent pathway as new pathogenic trigger in Arrhythmogenic Cardiomyopathy
Fig. 2B			Fig. 2C			Fig. 2D			Fig. 2E			Fig. 2F
<86 ng/ml	>86 ng/ml		<86 ng/ml	>86 ng/ml		<86 ng/ml	>86 ng/ml		<86 ng/ml	>86 ng/ml		<86 ng/ml	>86 ng/ml
1.575	0		26.9	53.7		0	19.5		38.4	70.7		60.9	39
0	0											59.5	57
0	0											47	42
0	78.54											70.9	52
0	0.315											64	59
0	0											46	58
0.735	65.1											46	35
0	0											42	39
3.78	32.55											48	41
0	2.31											32	43
18.48	5.88											38	50
0	28.875											37	32
0.42	51.45											36	51
6.825	0											69	51
	0.735											50	40
	0.945											59	15
	5.46											65	45
	16.065											39	69
	7.14											45	54
	8.61											55	58
	0											64	29
	0.63											40	53
	51.975											53	40
	2.31												47
	24.15												36
													56
													51
													19
													46
													41
													49
													39
													32
													36
													47
													50
													46
													44
													46
