# Supplementary material for: Oxidized LDL‐dependent pathway as new pathogenic trigger in arrhythmogenic cardiomyopathy
Source: EMBO Mol Med. 2021 Aug 2;13(9):e14365. doi: 10.15252/emmm.202114365 (PMC8422076; doi:10.15252/emmm.202114365)
Supplement: Supplementary file 7 — Source Data for Figure 3 [file EMMM-13-e14365-s005.xlsx]

## Sheet: Figure 3
RAW DATA
Oxidized LDL-dependent pathway as new pathogenic trigger in Arrhythmogenic Cardiomyopathy
Fig. 3A			Fig. 3B			Fig. 3C			Fig. 3D (PPARγ)			Fig. 3D (CD36)				Fig. 3F
HC	ACM		HC	ACM		HC	ACM		HC	ACM		HC	ACM
0.907258	2.09677		0.097069	12.5954		48.7584	30.6358		0.676893	1.1695		1.37497	2.71803			GM			AM
1.1129	2.41532		0.327865	7.22011		139.074	64.0502		1.05799	2.11288		0.54895	0.909902		HC	0.884615	0.884615	1.23077	1.69231	2.5	3.26923
0.782258	1.17339		0.392175	1.69364		137.223	122.069		1.2335	1.77071		2.68037	1.34574		ACM	2.5	2.19231	1.96154	7.57692	5.5	5.80769
1.14919	1.05242		2.85723	13.8296		53.2932	190.938		1.44617	0.791988		0.516206	2.86919
1.04839	1.43952		1.32566			51.3512	17.0975		1.09791	2.13405		0.54174	0.531458
						59.1998	44.6554		1.37735	1.50752		0.809241	1.37611
						24.6168	45.3776		0.82764	2.19285		0.722486	1.26013
						32.8692	46.9717		0.880731	1.47704		0.556782	2.6547
									1.03563	0.921724		0.596059	1.40852
									0.91292	1.98303		0.634541	0.712956
									0.593264	0.889412		1.08632	1.85772
									0.846082	1.20852		1.05527	0.7665
									0.980801	1.04585		0.620309	1.35636
									0.566833	0.718432		1.6911	1.21957
									0.977562	1.31218		0.509586	0.65005
									0.921864	2.34624		2.05607	1.18603
									1.37034	1.54842			2.99838
									1.19652	1.25771
