# Supplementary material for: Oxidized LDL‐dependent pathway as new pathogenic trigger in arrhythmogenic cardiomyopathy
Source: EMBO Mol Med. 2021 Aug 2;13(9):e14365. doi: 10.15252/emmm.202114365 (PMC8422076; doi:10.15252/emmm.202114365)
Supplement: Supplementary file 8 — Source Data for Figure 4 [file EMMM-13-e14365-s007.xlsx]

## Sheet: Figure 4
RAW DATA
Oxidized LDL-dependent pathway as new pathogenic trigger in Arrhythmogenic Cardiomyopathy
Fig. 4A
ORO	AM											AM+oxLDL
HC	3.88575	0.446594	0.200453	0.112929	1.33638	0.104935	0.0548264	1.31079	0.68421	0.892744	1.97039	0.187566	1.48959	0.432195	0.179584	0.612516	1.21483	0.0637514	3.28477	2.58474	0.495884	1.29625
ACM	10.8956	6.03583	3.36477	4.86814	10.6374	6.95398	8.09995	5.17075	3.01344	3.18759	5.82279	11.9507	12.1529	8.21244	1.0706	10.1107	34.7647	16.3842	10.9027	11.0828	11.1518	2.62416
PPARγ	AM					AM+oxLDL
HC	0.868323	0.807156	1.31498	0.920018	1.08953	0.691976	1.68075	1.49898	0.915322	0.980861
ACM	1.64377	1.95488	1.53372	1.26713	1.21556	4.11628	2.84706	1.82259	3.31355	1.78948
CD36	AM					AM+oxLDL
HC	0.137129	0.0930805	1.36163	1.69834	1.70982	0.173877	0.158568	0.591787	1.58328	2.177
ACM	0.436745	0.0839591	0.0721142	3.01446	2.27385	1.70924	0.299806	0.425998	5.02588	4.01603
Fig. 4B
ORO	AM													AM+13HODE													AM+NAC													AM+13HODE+NAC
HC	0.256323	0.985921	1.25282	2.41185	1.70107	1.13066	0.700973	0.212089	1.34363	0.760304	0.406251	0.838119		0.557303	1.80089	1.15537	4.02957	2.71773	1.07947	0.696872	0.636343	1.17396	3.18438	1.21055	0.97521		0.248949	1.11304	0.665397	0.50318	1.94465	1.74774	0.85752	0.848147	3.05062	1.65454	3.5224	1.11989		0.323679	0.871061	1.41982	1.83761	1.11857	1.12767	1.10235	0.794837	4.71754	4.08176
ACM	10.2306	4.73112	7.47729	4.31183	1.58811	3.06296	4.14104	2.46182	1.64195	1.69983	1.51056	0.377759		11.624	7.39958	9.19221	2.71977	2.79086	3.80141	6.54087	3.14587	1.75863	3.9414	1.96427	2.16417		8.40318	1.48578	2.99976	2.50269	3.27758	1.60646	2.87339	1.59678	1.49874	0.509893	1.49662	0.395917		9.32901	2.1689	7.83163	1.57686	3.4966	2.43284	5.19034	2.1419	1.36658	3.89396
Fig. 4C
PPARγ	AM								AM+13HODE								T A+NAC								AM+13HODE+NAC
HC	0.996184	1.55596	1.08265	0.901986	0.44048	0.716781	1.12557	1.1804	1.11094	1.63494	0.971387	1.24807	0.625553	0.357599	1.34911	0.579732	0.612531	0.921247	1.54048	1.25645	1.13908	0.510812	1.15413	0.506509	1.00582	1.2183	1.1384	1.08831	0.719453	0.537702	1.21043	1.04753
ACM	2.44737	1.81685	1.26872	1.17341	1.58609	1.73449	1.65819		2.61532	2.2227	2.31888	1.23776	2.80169	1.82508	2.20336		0.996242	1.04213	0.950507	1.04717	0.847834	1.49099	0.873603		1.46308	0.960603	1.53635	1.78076	0.890122	1.67851	0.843581
CD36	AM								AM+13HODE								AM+NAC								AM+13HODE+NAC
HC	0.627919	1.04754	1.16113	0.722667	0.653631	0.960776	1.36549	1.46085	0.638384	0.51448	1.50642	1.22351	0.365199	0.410625	0.951165	1.2968	0.410365	0.449499	0.856591	0.988664	1.22667	0.656886	1.14886	0.822825	0.729063	0.929629	1.60011	0.956759	0.665165	0.306259	0.798781	0.972243
ACM	1.49228	1.1561	1.07608	1.25921	1.06984	1.40068	1.04858	1.23877	1.55348	1.5593	1.54745	1.37524	2.8677	1.58706	1.32139	2.44231	1.14278	0.782861	0.930133	1.23013	0.752909	1.13964	0.460759	1.18987	1.54742	0.684161	1.13375	0.406358	0.571115	1.26482	0.452874	0.832991
[truncated: 2 more columns]
