# Supplementary material for: Oxidized LDL‐dependent pathway as new pathogenic trigger in arrhythmogenic cardiomyopathy
Source: EMBO Mol Med. 2021 Aug 2;13(9):e14365. doi: 10.15252/emmm.202114365 (PMC8422076; doi:10.15252/emmm.202114365)
Supplement: Supplementary file 9 — Source Data for Figure 5 [file EMMM-13-e14365-s009.xlsx]

## Sheet: Figure 5
RAW DATA
Oxidized LDL-dependent pathway as new pathogenic trigger in Arrhythmogenic Cardiomyopathy
Fig. 5A						Fig. 5B			Fig. 5D			Fig. 5E			Fig. 5F
CD36			PPARγ
Scramble	siRNA		Scramble	siRNA		Scramble	siRNA		Scramble	siRNA		AM	AM+GW9662		AM	AM+GW9662
0.31872	0.062626		0.259071	0.111129		0.469867	0.192317		7.88448	0.398832		29327.4	16765.6		1.42681	1.24807
0.954834	0.873908		1.21842	1.09995		1.02805	0.528333		4.84531	0.86064		18041.6	3646.28		1.1541	0.878116
0.506754	0.34609		0.811361	0.734935		0.701915	0.299945		9.29403	0.622678		28041.4	10171.2		1.20539	0.796661
1.5877	1.48826		1.15401	1.07391		1.9461	0.945865
1.09226	0.53281		1.35609	0.594595		1.54277	0.216539
1.80268	1.30539		1.60645	1.21005		0.602633	0.147518
0.737054	0.612732		0.594595	0.521574		1.07676	0.248355
