# Supplementary material for: Oxidized LDL‐dependent pathway as new pathogenic trigger in arrhythmogenic cardiomyopathy
Source: EMBO Mol Med. 2021 Aug 2;13(9):e14365. doi: 10.15252/emmm.202114365 (PMC8422076; doi:10.15252/emmm.202114365)
Supplement: Supplementary file 10 — Source Data for Figure 6 [file EMMM-13-e14365-s011.xlsx]

## Sheet: Figure 6
RAW DATA
Oxidized LDL-dependent pathway as new pathogenic trigger in Arrhythmogenic Cardiomyopathy
Fig. 6B			Fig. 6C					Fig. 6D					Fig. 6E					Fig. 6F					Fig. 6G
CD	HFD		WT CD	Pkp2+/- CD	WT HFD	Pkp2+/- HFD		WT CD	Pkp2+/- CD	WT HFD	Pkp2+/- HFD		WT CD	Pkp2+/- CD	WT HFD	Pkp2+/- HFD		WT CD	Pkp2+/- CD	WT HFD	Pkp2+/- HFD		RV EF %			RV FS %			RVID systole			RVID diastole
0.696538	1.57739		0	0.025741	0.126648	0.612		1.13457	1.03135	0.536374	4.13677		0.11938	0.074798	0.21146	9.31281		1.04723	5.77302	0.715665	9.34445		WT HFD	Pkp2+/- HFD		WT HFD	Pkp2+/- HFD		WT HFD	Pkp2+/- HFD		WT HFD	Pkp2+/- HFD
0.956212	1.2999		0.037697	0.017576	0.100634	0.5047		0.724207	4.32652	2.47662	13.5248		0.189433	0.102991	0.18325	11.796		0.348934	0.080987	2.89704	3.91376		81.917	80.013		47.26	45.062		0.842	0.802		1.596	1.459
0.905295	1.55957		0.002514	0	0.123012	1.5445		3.62011	9.37001	2.24682	8.14215		3.87473	3.87233	0.20836	23.0747		0.625322	0.11539	0.058494	7.46707		80.804	66.314		44.954	33.043		0.544	0.79		0.988	1.179
0.742363	0.887475		0.023614	0.016584	0.050104	0.8191		0.423119	4.90543	4.64642	14.5327		4.06413	6.44885	1.58329	3.7839		2.61266	2.26014	7.36857	4.85694		82.638	89.369		47.552	56.473		0.694	0.688		1.324	1.581
0.762729	1.05041		0.009779	0.011713	0.097015	0.459		0.633358	6.2763	0.55151	6.13045		0.151492	1.44884	11.6923	3.61312		0.359095	4.32478	4.98908	12.1943		87.158	79.056		53.049	44.628		0.65	0.98		1.384	1.769
0.966395	1.36354		0.037288	0.064962	0.166887	2.3574		0.275488	4.31324	0.560988	18.1844		0.148188	0.01902	0.31681	16.4151		0.366361	0.07923	2.19657	3.5421		84.961	76.551		50	41.789		0.612	0.857		1.224	1.471
			0.049932	0.053029	0.134795	2.1934		0.649399	7.96794	0.287044	7.13018		0.0979729	0.105038	0.70291	16.5389		0.629424	0.117655	2.02027	2.88101		78.408	53.08		43.813	24.781		0.927	1.084		1.649	1.441
			0.07489	0.046752	0.00929	0.3437		0.881486	4.5873	0.662399	5.8213		0.245099	0.03242	0.56733	12.9378		2.65073	2.16474	4.4759	3.15796		91.075	73.38		58.586	38.991		0.532	0.886		1.284	1.452
			0.02886	0.0496	0.262533	1.231		0.658265	5.87521	1.24677	6.31745		0.109572	0.224867	0.17282	4.19253		0.360242	4.34082	2.28095	19.8835		83.982	71.893		49.573	37.681		0.815	0.873		1.615	1.401
					0.197206	0.311				8.16787	2.65881				1.45541	2.66595				2.88099	3.85887		78.339	79.388		43.636	45.234		0.892	1.071		1.582	1.955
																							77.319	65.399		42.936	33.465		0.995	1.277		1.744	1.92
