# Supplementary material for: Oxidized LDL‐dependent pathway as new pathogenic trigger in arrhythmogenic cardiomyopathy
Source: EMBO Mol Med. 2021 Aug 2;13(9):e14365. doi: 10.15252/emmm.202114365 (PMC8422076; doi:10.15252/emmm.202114365)
Supplement: Supplementary file 11 — Source Data for Figure 7 [file EMMM-13-e14365-s006.xlsx]

## Sheet: Figure 7
RAW DATA
Oxidized LDL-dependent pathway as new pathogenic trigger in Arrhythmogenic Cardiomyopathy
Fig. 7B			Fig. 7C			Fig. 7D			Fig. 7E			Fig. 7F			Fig. 7G
HFD	HFD+atorva		Pkp2+/- HFD	Pkp2+/- HFD+atorva		Pkp2+/- HFD	Pkp2+/- HFD+atorva		Pkp2+/- HFD	Pkp2+/- HFD+atorva		Pkp2+/- HFD	Pkp2+/- HFD+atorva		RV EF %			RV FS %			RVID systole			RVID diastole
1.57739	0.357378		0.612	0.0499		3.16491	0.00441328		3.64436	0.00784078		9.3571	0.0650113		Pkp2+/- HFD	Pkp2+/- HFD+atorva		Pkp2+/- HFD	Pkp2+/- HFD+atorva		Pkp2+/- HFD	Pkp2+/- HFD+atorva		Pkp2+/- HFD	Pkp2+/- HFD+atorva
1.2999	0.428718		0.5047	0.0486		10.3474	0.00540312		4.61609	0.00843391		3.91906	0.0178104		80.013	83.5706		45.062	48.9346		0.802	0.774497		1.459	1.51668
1.55957	0.427019		1.5445	0.0473		6.2293	0.051512		9.02977	0.00217075		7.47718	0.11651		66.314	78.1723		33.043	43.75		0.79	0.985623		1.179	1.75222
0.887475	0.759938		0.8191	0.0269		11.1185	0.0102581		1.48074	0.00765156		4.86351	0.00686127		89.369	89.0058		56.473	56.1247		0.688	0.740691		1.581	1.68817
1.05041	0.693694		0.459	0.000648604		4.69021	0.0112836		1.41392	0.00255162		12.2108	0.00364596		79.056	78.9413		44.628	44.6354		0.98	1.02272		1.769	1.84725
1.36354	0.729364		2.3574	0.0404605		13.9123	0.0099842		6.4237	0.00320395		3.5469	0.00640712		76.551	78.0437		41.789	42.4658		0.857	0.626919		1.471	1.08965
	0.549316		2.1934	0.00441367		5.45508	0.00265388		6.47212	0.0109631		2.88491	0.0202152		53.08	77.3608		24.781	43.0786		1.084	1.0318		1.441	1.81267
	0.523837		0.3437	0.00966823		4.45369	0.0135266		5.06291	0.0271535		3.16223	0.0112631		73.38	82.4603		38.991	47.8317		0.886	0.828942		1.452	1.58898
			1.231	0		4.83328	0.0120051		1.64065	0.000480291		19.9104	0.00361632		71.893	89.5269		37.681	56.7073		0.873	0.684605		1.401	1.58134
			0.311			2.03417									79.388			45.234			1.071			1.955
															65.399			33.465			1.277			1.92
